# Supplementary material for: Descriptive analyses of maternally-derived antibody levels against porcine circovirus 2 (PCV-2) in 3- and 21-day-old piglets from farms of four European countries using different vaccination protocols in sows
Source: Porcine Health Manag. 2022 Oct 3;8:41. doi: 10.1186/s40813-022-00284-9 (PMC9531413; doi:10.1186/s40813-022-00284-9)
Supplement: Supplementary file 1 — Additional file 1. Table S1. Characteristics of the 30 French Farms included in this study. [file 40813_2022_284_MOESM1_ESM.xlsx]

## Sheet: French Farms
Table S1: characteristics of the 30 French Farms included in this study
Farm	production system	source of breeding gilts	size of herd	sow housing	PCV2 infection in past 2 years	clinical signs associated with PCV2 infection	other disease outbreak in past 2 years	clinical signs associated with other disease outbreak	Sow vaccination category
F01	Batch Farrowing	Different Herd	110	Group pen	N	N	Y	Swine influenza	Gilt
F02	Batch Farrowing	Self-replacement	270	Group pen	N	N	Y	Respiratory disorders	Sow
F03	Batch Farrowing	Different Herd	280	Group pen	N	N	Y	Digestive Disorders in weaned pigs	Gilt
F04	Batch Farrowing	Different Herd	130	Group pen	N	N	Y	PRDC	Piglet
F05	Batch Farrowing	Different Herd	235	Group pen	N	N	Y	Swine influenza-PRRS	Piglet
F06	Batch Farrowing	Different Herd	250	Group pen	N	N	Y	Respiratory diseases: Swine Flu-like clinical sings	Piglet
F07	Batch Farrowing	Different Herd	1000	Group pen	N	N	N	NA	Sow
F08	Batch Farrowing	Different Herd	180	Group pen	N	N	Y	Respiratory disorders	Gilt
F09	Batch Farrowing	Different Herd	460	Group pen	N	N	N	NA	Sow
F10	Batch Farrowing	Different Herd	225	Group pen	N	Y	Y	Swine influenza and digestive disorders (E.Coli)	Sow
F11	Batch Farrowing	Different Herd	440	Group pen	N	N	Y	Respiratory disorders	Piglet
F12	Batch Farrowing	Self-replacement	350	Group pen	N	Y	Y	Respiratory and digestive disorders	Never
F13	Batch Farrowing	Different Herd	250	Group pen	N	N	Y	Respiratory disorders (nursery)	Sow
F14	Batch Farrowing	Different Herd	900	Group pen	N	N	N	NA	Piglet
F15	Batch Farrowing	Different Herd	125	Group pen	N	Y	Y	Respiratory disorders	Never
F16	Batch Farrowing	Different Herd	220	Group pen	N	NA	N	NA	Piglet
F17	Batch Farrowing	Different Herd	530	Group pen	Y	Y	N	NA	Never
F18	Batch Farrowing	Different Herd	340	Group pen	N	N	Y	Digestive and respiratory (swine flu in nursery) disorders	Gilt
F19	Batch Farrowing	Different Herd	360	Group pen	N	Y	N	NA	Sow
F20	Batch Farrowing	Different Herd	300	Group pen	N	N	Y	Digestive and respiratory problems in nursery unit	Gilt
F21	Batch Farrowing	Self-replacement	693	Group pen	N	N	Y	Respiratory problems	Piglet
F22	Batch Farrowing	Different Herd	200	Group pen	N	N	Y	Mild digestive disorders in nursery unit and respiratory problems in fatteners	Gilt
F23	Batch Farrowing	Different Herd	107	Group pen	Y	Y	N	NA	Gilt
F24	Batch Farrowing	Self-replacement	450	Group pen	N	N	Y	Digestive and respiratory disorders in nursery unit and respiratory diseases in finishing pigs	Sow
F27	Batch Farrowing	Different Herd	300	Group pen	Y	Y	Y	Respiratory diseases in nursery and finishing pigs	Sow
F28	Batch Farrowing	Different Herd	380	Group pen	N	Y	Y	Digestive disorders in weaned pigs. Respiratory diseases in finishing pigs	Gilt
F29	Batch Farrowing	Self-replacement	600	Group pen	N	Y	Y	Digestive disorders and respiratory diseases in weaners	Sow
F30	Batch Farrowing	Different Herd	370	Group pen	N	Y	Y	Digestive disorders and respiratory diseases in weaners and finishers.	Gilt
F32	Batch Farrowing	Different Herd	140	Group pen	N	Y	N	NA	Piglet
F33	Batch Farrowing	Self-replacement	500	Group pen	N	N	Y	Digestive disorders in weaners and finishers.	Piglet

## Sheet: Legend
Concept	Definition
N	No
Y	Yes
NA	Non-applicable
PRDC	Porcine respiratory disease complex
PRRS	Porcine reproductive and respiratory syndrome
