# Supplementary material for: Descriptive analyses of maternally-derived antibody levels against porcine circovirus 2 (PCV-2) in 3- and 21-day-old piglets from farms of four European countries using different vaccination protocols in sows
Source: Porcine Health Manag. 2022 Oct 3;8:41. doi: 10.1186/s40813-022-00284-9 (PMC9531413; doi:10.1186/s40813-022-00284-9)
Supplement: Supplementary file 2 — Additional file 2. Table S2. Characteristics of the 27 German Farms included in this study. [file 40813_2022_284_MOESM2_ESM.xlsx]

## Sheet: Germany Farms
Table S2: characteristics of the 27 German Farms included in this study
Farm	production system	source of breeding gilts	size of herd	sow housing	PCV2 infection in past 2 years	clinical signs associated with PCV2 infection	other disease outbreak in past 2 years	clinical signs associated with other disease outbreak	Sow vaccination category
G01	Batch Farrowing	Self-replacement	1800	Group pen	N	N	N	NA	Sow
G02	Batch Farrowing	Different Herd	800	Group pen	N	N	N	NA	Piglet
G03	Batch Farrowing	Different Herd	200	Group pen	N	N	N	NA	Piglet
G04	Continuous Flow	Self-replacement	450	Group pen	N	N	N	NA	Sow
G05	Batch Farrowing	Self-replacement	450	Group pen	N	N	N	NA	Piglet
G06	Batch Farrowing	Self-replacement	400	Group pen	N	N	N	NA	Piglet
G07	Batch Farrowing	Self-replacement	2600	Group pen	N	N	Y	Bordatella bronchiseptica, Pseudomonas spp. Infections	Sow
G08	Batch Farrowing	Different Herd	215	Group pen	N	N	N	NA	Piglet
G09	Batch Farrowing	Self-replacement	350	Group pen	N	N	Y	Swine influenza	Piglet
G10	Batch Farrowing	Self-replacement	400	Group pen	N	N	N	NA	Piglet
G11	Batch Farrowing	Different Herd	205	Group pen	N	N	N	NA	Piglet
G12	Batch Farrowing	Different Herd	250	Group pen	N	N	Y	Swine influenza	Piglet
G13	Batch Farrowing	Different Herd	440	Group pen	N	N	N	NA	Gilt
G14	Batch Farrowing	Self-replacement	180	Group pen	N	N	N	NA	Gilt
G15	Batch Farrowing	Self-replacement	95	Group pen	N	Y	N	NA	Never
G16	Batch Farrowing	Self-replacement	220	Group pen	N	N	N	NA	Sow
G17	Batch Farrowing	Different Herd	200	Group pen	Y	Y	N	NA	Sow
G18	Batch Farrowing	Different Herd	475	Group pen	Y	Y	N	NA	Gilt
G19	Batch Farrowing	Self-replacement	220	Group pen	N	N	N	NA	Sow
G20	Batch Farrowing	Self-replacement	125	Group pen	N	N	N	NA	Sow
G21	Batch Farrowing	Different Herd	100	Group pen	N	N	N	NA	Gilt
G22	Batch Farrowing	Self-replacement	400	Group pen	N	N	N	NA	Gilt
G23	Batch Farrowing	Different Herd	400	Group pen	N	N	N	NA	Gilt
G24	Batch Farrowing	Different Herd	140	Group pen	N	N	Y	PRRS	Never
G25	Batch Farrowing	Different Herd	210	Group pen	N	N	N	NA	Sow
G26	Batch Farrowing	Different Herd	420	Group pen	N	N	N	NA	Gilt
G27	Batch Farrowing	Different Herd	160	Group pen	N	N	N	NA	Gilt

## Sheet: Legend
Concept	Definition
N	No
Y	Yes
NA	Non-applicable
PRRS	Porcine reproductive and respiratory syndrome
