# Supplementary material for: Descriptive analyses of maternally-derived antibody levels against porcine circovirus 2 (PCV-2) in 3- and 21-day-old piglets from farms of four European countries using different vaccination protocols in sows
Source: Porcine Health Manag. 2022 Oct 3;8:41. doi: 10.1186/s40813-022-00284-9 (PMC9531413; doi:10.1186/s40813-022-00284-9)
Supplement: Supplementary file 3 — Additional file 3. Table S3. Characteristics of the 22 Italian Farms included in this study. [file 40813_2022_284_MOESM3_ESM.xlsx]

## Sheet: Italian Farms
Table S3: characteristics of the 22 Italian Farms included in this study
Farm	production system	source of breeding gilts	size of herd	sow housing	PCV2 infection in past 2 years	clinical signs associated with PCV2 infection	other disease outbreak in past 2 years	clinical signs associated with other disease outbreak	Sow vaccination category
I01	Batch Farrowing	Self-replacement	343	Group pen	N	N	N	NA	Never
I02	Batch Farrowing	Self-replacement	1100	Group pen	N	N	Y	PRRS, PED	Gilt
I03	Batch Farrowing	Different Herd	1200	Group pen	N	N	Y	PRRS	Piglet
I04	Continuous Flow	Self-replacement	2800	Group pen	N	N	Y	PRRS	Piglet
I05	Continuous Flow	Different Herd	1900	Group pen	Y	Y	Y	PRRS	Piglet
I06	Batch Farrowing	Self-replacement	700	Group pen	N	N	Y	PRRS, APP	Piglet
I07	Batch Farrowing	Self-replacement	500	Group pen	N	N	Y	PRRS	Piglet
I08	Batch Farrowing	Self-replacement	2700	Group pen	N	N	Y	PRRS	Piglet
I09	Batch Farrowing	Self-replacement	850	Group pen	N	N	Y	PRRS, PED	Piglet
I10	Batch Farrowing	Self-replacement	1100	Group pen	Y	Y	Y	PRRS	Sow
I11	Batch Farrowing	Self-replacement	750	Group pen	N	N	Y	PRRS	Piglet
I12	Batch Farrowing	Self-replacement	1200	Group pen	Y	Y	N	NA	Sow
I13	Continuous Flow	Self-replacement	350	Group pen	N	N	Y	PRRS, C. Difficile infection	Gilt
I14	Continuous Flow	Self-replacement	550	Group pen	N	N	Y	PRRS	Gilt
I15	Batch Farrowing	Self-replacement	140	Group pen	N	N	Y	PRRS	Gilt
I16	Batch Farrowing	Self-replacement	400	Group pen	N	N	Y	PRRS	Gilt
I17	Continuous Flow	Self-replacement	60	Group pen	N	N	N	NA	Never
I18	Continuous Flow	Different Herd	220	Group pen	N	N	Y	PRRS	Never
I19	Continuous Flow	Self-replacement	600	Group pen	Y	Y	Y	PRRS	Gilt
I20	Continuous Flow	Self-replacement	1500	Group pen	N	N	Y	PRRS	Piglet
I21	Continuous Flow	Different Herd	850	Group pen	N	N	Y	PRRS	Sow
I22	Continuous Flow	Different Herd	750	Group pen	N	N	Y	PRRS	Gilt

## Sheet: Legend
Concept	Definition
N	No
Y	Yes
NA	Non-applicable
PRRS	Porcine reproductive and respiratory syndrome
PED	Porcine epidemic diarrhoea
APP	Contagious porcine pleuropneumonia
C. difficile	Clostridium Difficile
