# Supplementary material for: Descriptive analyses of maternally-derived antibody levels against porcine circovirus 2 (PCV-2) in 3- and 21-day-old piglets from farms of four European countries using different vaccination protocols in sows
Source: Porcine Health Manag. 2022 Oct 3;8:41. doi: 10.1186/s40813-022-00284-9 (PMC9531413; doi:10.1186/s40813-022-00284-9)
Supplement: Supplementary file 4 — Additional file 4. Table S4. Characteristics of the 30 Spanish Farms included in this study. [file 40813_2022_284_MOESM4_ESM.xlsx]

## Sheet: Spanish Farms
Table S4: characteristics of the 30 Spanish Farms included in this study
Farm	production system	source of breeding gilts	size of herd	sow housing	PCV2 infection in past 2 years	clinical signs associated with PCV2 infection	other disease outbreak in past 2 years	clinical signs associated with other disease outbreak	Sow vaccination category
S01	Batch Farrowing	Different herd	360	Individual Crate	Y	Y	N	NA	Piglet
S02	Continuous flow	Different herd	175	Individual Crate	NA	NA	Y	PRRS, PED, App	Never
S03	Continuous flow	Different herd	1450	Group Pen	N	N	N	NA	Piglet
S04	Continuous flow	Different herd	1250	Group Pen	N	N	N	NA	Never
S05	Continuous flow	Different herd	1000	Individual Crate	N	N	N	NA	Never
S06	Continuous flow	Different herd	3000	Group Pen	N	N	N	NA	Gilts
S07	Continuous flow	Different herd	450	Group Pen	N	N	N	NA	Piglet
S08	Continuous flow	Different herd	600	Group Pen	N	N	Y	Clostridiosis (C. perfringens type A) in farrowing crates	Piglet
S09	Continuous flow	Different herd	550	Group Pen	Y	Y	Y	PED	Piglet
S10	Continuous flow	Different herd	540	Group Pen	N	N	N	NA	Piglet
S11	Batch Farrowing	Different herd	1050	Individual Crate	N	N	N	NA	Gilts
S12	Batch Farrowing	Different herd	950	Individual Crate	Y	Y	Y	PRRS	Gilts
S13	Batch Farrowing	Different herd	400	Group Pen	Y	Y	Y	PRRS	Gilts
S14	Batch Farrowing	Different herd	800	Group Pen	N	N	Y	Occasional S. suis / occasional App.	Piglet
S15	Batch Farrowing	Different herd	370	Group Pen	N	N	N	NA	Gilts
S16	Batch Farrowing	Different herd	850	Group Pen	N	N	Y	PRRS	Gilts
S17	Batch Farrowing	Self-replacement	900	Group Pen	N	N	Y	PRRS	Gilts
S18	Batch Farrowing	Self-replacement	1900	Group Pen	N	N	Y	PRRS, PED	Gilts
S19	Continuous flow	Different herd	1300	Group Pen	N	N	N	NA	Gilts
S20	Continuous flow	Different herd	1300	Group Pen	N	Y	Y	PRRS	Sows
S21	Continuous flow	Self-replacement	1200	Individual Crate	Y	Y	Y	PRRS	Sows
S22	Continuous flow	Self-replacement	2700	Individual Crate	Y	Y	Y	PRRS	Sows
S23	Continuous flow	Self-replacement	980	Group Pen	Y	N	N	NA	Sows
S24	Continuous flow	Self-replacement	580	Group Pen	N	N	N	NA	Sows
S25	Continuous flow	Self-replacement	1450	Group Pen	N	N	N	NA	Sows
S26	Continuous flow	Self-replacement	980	Group Pen	N	N	N	NA	Sows
S27	Continuous flow	Self-replacement	1200	Group Pen	Y	N	N	NA	Sows
S28	Continuous flow	Self-replacement	700	Group Pen	N	N	N	NA	Sows
S29	Batch Farrowing	Different herd	1300	Group Pen	Y	Y	Y	Diarrhea, PRRS, EP	Piglet
S30	Batch Farrowing	Different herd	1150	Individual Crate	Y	Y	N	NA	Piglet

## Sheet: Legend
Concept	Definition
N	No
Y	Yes
NA	Non-applicable
PRDC	Porcine respiratory disease complex
PRRS	Porcine reproductive and respiratory syndrome
PED	Porcine epidemic diarrhoea
APP	Contagious porcine pleuropneumonia
EP	Enzootic pneumonia
S. suis	Streptococus suis
C. difficile	Clostridium Difficile
C. perfringens type A	Clostridium perfringens type A
