# Supplementary material for: Descriptive analyses of maternally-derived antibody levels against porcine circovirus 2 (PCV-2) in 3- and 21-day-old piglets from farms of four European countries using different vaccination protocols in sows
Source: Porcine Health Manag. 2022 Oct 3;8:41. doi: 10.1186/s40813-022-00284-9 (PMC9531413; doi:10.1186/s40813-022-00284-9)
Supplement: Supplementary file 5 — Additional file 5. Table S5. Number of farms receiving each particular vaccine and doses (in parenthesis) in each category. [file 40813_2022_284_MOESM5_ESM.xlsx]

## Sheet: Supplementary table 5
Table S5: number of farms receiving each particular vaccine and doses (in parenthesis) in each category
Country	PCV-2 sow vaccination regimen	Circovac®	Ingelvac® Circoflex	Porcilis® PCV	Porcilis® PCV ID	Porcilis® PCV-Mhyo	Suvaxyn® Circo-MH RTU	Porcilis® PCV-Mhyo + Circovac®	Non-available	Total
France	Sow	6 (2)	3 (2)							9
	Gilt	4 (2)				3 (1-2)	1 (1)	1 (3)		9
	Piglet	1 (1)	2 (1)			3 (1)			3	9
Germany	Sow	1 (1)		5 (1)	2 (1-2)					8
	Gilt		1 (1)	3 (1)	1 (1)	2 (1)	1 (1)			8
	Piglet								9	9
Italy	Sow		1 (1)	2 (1)						3
	Gilt		2 (2)	3 (1-2)		2 (2)				7
	Piglet		3 (1)	3 (1)		3 (1)				9
Spain	Sow	3 (1)	6 (1-3)							9
	Gilt	2 (2)	3 (1-2)	4 (1)						9
	Piglet								9	9
